# Supplementary material for: Proteomic identification of MYC2-dependent jasmonate-regulated proteins in Arabidopsis thaliana
Source: Proteome Sci. 2012 Sep 25;10:57. doi: 10.1186/1477-5956-10-57 (PMC3598991; doi:10.1186/1477-5956-10-57)
Supplement: Additional file 1 — Peptide sequences and observed m/z of the identified proteins in MALDI-TOF/TOF mass spectrometry analysis. [file 1477-5956-10-57-S1.xls]

## Sheet: Sheet1
Additional file 2 – Peptide sequences and observed m/z of the identified proteins in MALDI-TOF/TOF mass spectrometry analysis.
Spot No.a	Categery and name	Plant species	gi Numberb	Thero pI/kDac	Scored	SCe (%)	PNf	Peptide sequence	Observed m/z
	Glucosinolate metabolism
216	glutathione S-transferase ERD13 (GSTF10)	A. thaliana	gi|15224582	5.54/29.8	66	5	2	K.LAEVLDVYEAQLSK.N	1577.7931
								K.GVSFETVNVDLMKGEQR.Q (Oxidation M)	1924.8887
327	myrosinase-binding-like protein	A. thaliana	gi|30684083	5.12/48.5	131	21	6	K.VYVGQGDSGVVYVK.F	1469.7212
								K.IVGFYGQAGEYLYK.L	1607.7668
								R.GGDVWDDGGAYDNVKK.V	1695.7139
								R.GGEEWDDGGAYENVKK.V	1753.7209
								R.TSIPYGLEGGTEFVLEK.K	1839.8882
								K.TSQPFGLTSGEEAELGGGK.I	1864.8407
509	sulfotransferase 18	A. thaliana	gi|15221130	5.52/40.7	177	13	4	K.ALTFAIANR.S	976.5411
								K.AYQENPDR.I	992.4286
								R.SRFDDSSNPLLK.R	1378.6656
								R.TELGPVSNLEESFDMFCR.G	2130.9089
523	3-isopropylmalate dehydrogenase 3	A. thaliana	gi|15241338	5.75/44.2	88	2	1	R.ELTGGIYFGEPR.G	1338.67
556	amidase 1	A. thaliana	gi|18390964	5.83/45.4	152	22	6	K.DIFDVEGR.V	950.4525
								R.VTGFGNPDWLR.T	1261.6178
								R.LVDFSIGTDTGGSVR.V	1523.7540
								K.VNLGEYIGQNVPSLK.H	1630.8588
								K.LCSVPHDLLVQPLVGSVEK.S	2090.1060
								K.GVLVIPTVPGPPPHLQANVAALESFR.S	2679.4807
864	thioglucoside glucohydrolase 1 (TGG1)	A. thaliana	gi|15809938	5.67/61.7	141	10	4	K.LFNSGNFEK.G	1055.5184
								R.GYALGTDAPGR.C	1077.5337
								R.WFLPFDHSQESKDATER.A	2092.9954
								R.EYVGDRLPEFSETEAALVK.G	2153.0952
	Stress and defense
113	dehydroascorbate reductase、glutathione S-transferase DHAR1	A. thaliana	gi|8778432	6.82/50.6	150	6	2	K.SHDGPFIAGER.V	1185.5865
								K.AAVGAPDHLGDCPFSQR.A	1797.8704
161	putative glyoxalase	A. thaliana	gi|9828630	6.97/40.3	85	12	3	K.ITREPGPLPGISTK.I	1465.7937
								R.GPTPEPLCQVMLR.V	1497.7104
								K.TVIAFIEDPDGYKFELLER.G	2255.1013
183	glutathione S-transferase (AtGSTF3)	A. thaliana	gi|497788	5.80/23.5	116	11	2	K.VLDVYEHR.L	1030.5278
								K.VPAFEDGDFKIFESR.A	1756.8628
203	putative arginase	A. thaliana	gi|15236635	5.90/38.1	163	12	4	R.IMEGGYAR.R (Oxidation M)	912.4293
								R.FGVEQYEMR.T	1158.5276
								R.FGVEQYEMR.T (Oxidation M)	1174.5267
								R.SLPTSLVETGQNR.V	1401.7433
								R.VLSDVGDIPVQEIR.E	1539.8429
275	HSP20-like chaperones protein	A. thaliana	gi|3193303	4.42/28.0	103	16	4	R.SIFCIIEK.A	1009.5334
								K.IFLTVVLADTK.D	1219.7222
								K.VGPENHVYELK.L	1284.6484
								K.VNLDPEGVFDFSAK.V	1537.7421
338	putative plastid-lipid-associated protein 1	A. thaliana	gi|15233357	5.45/35.0	161	23	5	R.SLADSLYGTDR.G	1197.5360
								K.GLLTSVQDTASSVAR.T	1504.7521
								R.FAGPFSTTSFSTNAK.F	1562.7019
								R.ATDIDDEWGQDGVER.V	1705.6768
								K.VDEISQTIDSDSFTVQNSVR.F	2240.0063
408	O-acetylserine (thiol) lyase B (oasB)	A. thaliana	gi|15224351	8.13/42.0	183	29	8	K.LIAVVFPSFGER.Y	1334.7178
								R.AFGAELVLTEPAK.G	1345.7000
								R.YLSTQLFQSIR.E	1355.7017
								K.LILTMPASMSLER.R (Oxidation M)	1477.7378
								K.IDILVAGIGTGGTITGVGR.F	1769.9713
								K.IHYETTGPEIWEDTR.G	1846.8181
								K.VIGVEPTESAILSGGKPGPHK.I	2073.0876
								R.YLSTQLFQSIREECEQMQPEL.-	2629.1770
437	O-acetylserine (thiol) lyase isoform C (oasC)	A. thaliana	gi|6899947	6.96/41.5	96	12	3	K.LIAVVFPSFGER.Y	1334.7107
								R.YLSTPLFQSIREEVEK.M	1938.9655
								K.SVLVEPTSGNTGIGLAFIAASR.G	2160.1152
872	luminal binding protein (BiP2)	A. thaliana	gi|1303695	5.08/73.7	165	11	6	K.DAGVIAGLNVAR.I	1155.6506
								K.FDLTGVPPAPR.G	1169.6361
								K.SQIDEIVLVGGSTR.I	1473.7983
								R.ITPSWVGFTDSER.L	1494.7329
								R.ARFEELNNDLFR.K	1523.7703
								K.IKDAVVTVPAYFNDAQR.Q	1907.0242
	Photosynthesis
126	chlorophyll a/b-binding protein	A. thaliana	gi|13265501	6.52/26.1	178	9	3	R.YKESELIHCR.W	1334.6658
								K.YPGGAFDPLGYSK.D	1371.6714
								K.KYPGGAFDPLGYSK.D	1499.7617
170	chloroplast NAD-MDH	A. thaliana	gi|3256066	8.48/42.6	295	14	5	K.LFGVTTLDVVR.A	1219.7191
								K.DVNVVVIPAGVPR.K	1334.7960
								K.KLFGVTTLDVVR.A	1347.8217
								K.GVAADLSHCNTPSQVR.D	1711.8492
								K.TKPSVNFTDEEIQELTVR.I	2106.1301
233	coproporphyrinogen III oxidase	A. thaliana	gi|240254000	6.24/44.1	155	35	9	R.YVEFNLVYDR.G	1317.6062
								R.IESILVSLPLSAR.W	1397.7949
								K.NPFAPTLHFNYR.Y	1476.6942
								K.EVPETERPFTFLR.D	1620.7913
								K.QACDKFDPSFYPR.F	1630.6857
								K.FKEDVWSRPGGGGGISR.V	1804.8582
								K.AGVNVSVVYGVMPPEAYR.A (Oxidation M)	1923.9065
								R.WEYDHKPEEGTEEWK.L	1962.7905
								K.GSASDQKPGPVPFFAAGVSSVLHPK.N	2480.2336
247	uroporphyrinogen decarboxylase 2	A. thaliana	gi|15226690	8.29/43.7	517	32	11	K.FTTSMITYIR.Y	1232.5931
								R.KVSATSEPLLLR.A	1313.7372
								R.DKHILNLGHGIK.V	1344.7288
								R.EFVPEESVPYVGEALR.R	1820.8501
								K.GPIIFNPPQSAADVAQVR.E	1879.9497
								R.TGVDVVSLDWTVDMAEGR.D	1949.8695
								R.EFVPEESVPYVGEALRR.L	1976.9493
								K.GKGPIIFNPPQSAADVAQVR.E	2065.0623
								K.VGTPEENVAHFFEVAQEIR.Y	2172.0125
								K.QTHPNLPLILYASGSGGLLER.L	2236.1426
								K.VGTPEENVAHFFEVAQEIRY.-	2335.0701
346	ribulosebisphosphate carboxylase	A. thaliana	gi|1944432	6.12/48.0	167	16	7	R.AVYECLR.G	910.4539
								K.DTDILAAFR.V	1021.5350
								R.VALEACVQAR.N	1116.5851
								R.DLAVEGNEIIR.-	1228.6605
								R.LEDLRIPPAYTK.T	1415.7958
								K.TFQGPPHGIQVER.D	1465.7648
								K.LTYYTPEYETKDTDILAAFR.V	2410.1987
865	transketolase-like protein	A. thaliana	gi|7329685	5.80/81.9	113	17	8	K.NPYWFNR.D	996.4592
								R.VSIEAASTFGWGK.I	1352.6659
								K.SIITGELPAGWEK.A	1400.7220
								K.ALPTYTPESPGDATR.N	1575.7471
								R.HTPEGATLESDWSAK.F	1628.7356
								R.QKLPHLPGTSIEGVEK.G	1732.9327
								R.NNLGWPYEPFQVPDDVK.S	2017.9391
								K.GGYTISDDSSGNKPDVILIGTGSELEIAAQAAEVLR.K	3646.8669
	Carbohydrate metabolism
272	3-oxoacyl-[acyl-carrier protein] reductase (NADH)	A. thaliana	gi|15229203	6.12/28.2	61	9	2	K.IAAESPFGR.V	947.5295
								R.VASEINDFPVREEITGK.G	1903.9865
766	2-oxoglutarate dehydrogenase, E3 subunit	A. thaliana	gi|4210334	6.96/54.0	137	34	5	K.FPFMANSR.A	969.4704
								K.FPFMANSR.A (Oxidation M)	985.4620
								R.TPFTSGLDLEK.I	1207.6213
								R.VCHAHPTMSEAIK.E	1480.7123
								K.ALLHSSHMYHEAK.H	1523.7452
								K.AEEDGVACVEFIAGK.H	1594.7429
	Protein folding and destination
38	40S ribosomal protein S12-1	A. thaliana	gi|15218373	5.38/15.7	73	22	2	K.DFGEETTALSIVNK.H	1523.6992
								R.VAQLVVLAEDCNQPDYVK.L	2060.9636
178	ATP-dependent Clp protease proteolytic subunit 2	A. thaliana	gi|18420643	6.71/26.4	92	14	3	R.AYDIFSR.L	871.4652
								R.VWDALNELYVK.H	1349.7247
								K.AFGIIDEVIDERPLELVK.D	2056.1406
799	TCP-1/cpn60 chaperonin family protein	A. thaliana	gi|15231255	5.60/63.7	308	27	12	K.FGYNAATGK.Y	928.4531
								K.LADLVGVTLGPK.G	1182.7041
								R.DLVGVLEDAIR.G	1199.6566
								K.VVAAGANPVLITR.G	1280.7635
								R.GYISPYFVTDSEK.M	1505.7048
								K.AAVEEGIVVGGGCTLLR.L	1700.8938
								R.NLIEQAEQDYEKEK.L	1736.8278
								K.SQYLDDIAILTGATVIR.E	1848.9955
								K.SAENNLYVVEGMQFDR.G	1871.8529
								K.SAENNLYVVEGMQFDR.G (Oxidation M)	1887.8528
								K.EMTTIVGDGTTQEAVNKR.V	1949.9441
								R.KSQYLDDIAILTGATVIR.E	1977.0857
								K.TNDLAGDGTTTSVVLAQGFIAEGVK.V	2464.2295
	other
30	SRPBCC ligand-binding domain-containing protein	A. thaliana	gi|15236566	5.91/17.6	72	15	2	R.SWDYTYDGKK.E	1262.5720
								K.RNDDFPEPSGYMK.F	1555.6801
								K.RNDDFPEPSGYMK.F (Oxidation M)	1571.6880
a Assigned spot number as indicated in Fig. 1. b Database accession numbers according to NCBInr. c Theoretical mass (kDa) and pI of identiﬁed proteins. d Mascot score reported after searching against the NCBInr database. e Sequence coverage. f Number of peptides sequenced.
