# Supplementary material for: Proteomic identification of MYC2-dependent jasmonate-regulated proteins in Arabidopsis thaliana
Source: Proteome Sci. 2012 Sep 25;10:57. doi: 10.1186/1477-5956-10-57 (PMC3598991; doi:10.1186/1477-5956-10-57)
Supplement: Additional file 2 — Protein identities and changes in their expression injin1-9/myc2plants compared to wild-type plants after 6 h/48 h of mock treatment and between untreatedjin1-9/myc2and wild-type plant. [file 1477-5956-10-57-S2.xls]

## Sheet: Sheet2
Additional file 3 – Protein identities and changes in their expression in jin1-9/myc2 plants compared to wild-type plants after 6 h/48 h of mock treatment and between untreated jin1-9/myc2 and wild-type plants.
Spot No.a	Categery and name	Plant species	gi Numberb	Thero pI/kDac	Scored	SCe (%)	PNf	mock-treated jin1-9/ mock-treated WT g		mock-treated jin1-9/ mock-treated WT g		mock-treated jin1-9/ MeJA-treated jin1-9		mock-treated jin1-9/ MeJA-treated jin1-9
								6h		48h		6h		48h
								Ratio	P	Ratio	P	Ratio	P	Ratio	P
	Glucosinolate metabolism
216	glutathione S-transferase ERD13 (GSTF10)	A. thaliana	gi|15224582	5.54/29.8	66	5	2	-1.04	0.2	-3.22	0.09	-1.23	0.04	1.3	0.04
327	myrosinase-binding-like protein	A. thaliana	gi|30684083	5.12/48.5	131	21	6	-4	0.12	-1.28	0.03	-2.22	0.15	-1.69	0.09
509	sulfotransferase 18	A. thaliana	gi|15221130	5.52/40.7	177	13	4	1.04	0.03	-9999	0.06	9999	0.06	—	—
523	3-isopropylmalate dehydrogenase (IMDH)	A. thaliana	gi|4512615	5.60/44.2	149	21	5	-1.08	0.03	-1.14	0.01	-1.15	0.06	9999	0.12
556	amidase 1	A. thaliana	gi|18390964	5.83/45.4	152	22	6	-5.56	0.08	-1.02082	0.01	9999	0.14	9999	0.13
864	thioglucoside glucohydrolase 1 (TGG1)	A. thaliana	gi|15809938	5.67/61.7	141	10	4	-1.04671	0.04	-9999	0.61	9999	0.11	—	—
	Stress and defense
113	dehydroascorbate reductase、glutathione S-transferase DHAR1	A. thaliana	gi|8778432	6.82/50.6	150	6	2	-1.23	0.02	-1.02	0.01	-1.12	0.03	1.07	0.02
161	putative glyoxalase	A. thaliana	gi|9828630	6.97/40.3	85	12	3	-2.17	0.12	1.15	0.12	9999	0.06	1.17	0.05
183	glutathione S-transferase (AtGST1) (AtGSTF3)	A. thaliana	gi|497788	5.80/23.5	116	11	2	-3.71	0.13	-1.36	0.03	9999	0.09	1.51	0.06
203	putative arginase	A. thaliana	gi|15236635	5.90/38.1	163	12	4	-1.28	0.04	-1.23	0.04	1.61	0.14	1.52	0.09
275	HSP20-like chaperones protein	A. thaliana	gi|3193303	4.42/28.0	103	16	4	-3.03	0.06	1.2	0.04	9999	0.09	9999	0.12
338	putative plastid-lipid-associated protein 1	A. thaliana	gi|15233357	5.45/35.0	161	23	5	1.28	0.01	-1.23	0.01	9999	0.08	1.47	0.02
408	O-acetylserine (thiol) lyase B, oasB	A. thaliana	gi|15224351	8.13/42.0	183	29	8	-1.15	0	1	0.05	1.24	0.05	9999	0.1
437	O-acetylserine (thiol) lyase, oasC	A. thaliana	gi|6899947	6.96/41.5	96	12	3	-1.23	0.05	-2.94	0.09	-2.77	0.1	9999	0.07
872	luminal binding protein (BiP2)	A. thaliana	gi|1303695	5.08/73.7	165	11	6	-7.14	0.08	-9999	0.16	9999	0.07	—	—
	Photosynthesis
126	chlorophyll a/b-binding protein	A. thaliana	gi|13265501	6.52/26.1	178	9	3	1.05	0.03	-2.45	0.08	1.14	0.04	3.09	0.09
170	chloroplast NAD-MDH	A. thaliana	gi|3256066	8.48/42.6	295	14	5	1.08	0.09	-1.34	0.05	1.13	0.08	1.4	0.15
233	coproporphyrinogen III oxidase	A. thaliana	gi|240254000	6.24/44.1	155	35	9	-1.14	0.03	-1.03	0.03	-1.64	0.07	-1.28	0
247	uroporphyrinogen decarboxylase 2	A. thaliana	gi|15226690	8.29/43.7	517	32	11	-3.03	0.01	-1.71	0.07	-1.02	0.06	9999	0.09
346	ribulosebisphosphate carboxylase	A. thaliana	gi|1944432	6.12/48.0	167	16	7	1.02	0.02	-2.35	0.15	1.11	0.18	9999	0.09
865	transketolase-like protein	A. thaliana	gi|7329685	5.80/81.9	113	17	8	1.28	0.02	-9999	0.07	1.16	0.06	—	—
	Carbohydrate metabolism
272	3-oxoacyl-[acyl-carrier protein] reductase (NADH)	A. thaliana	gi|15229203	6.12/28.2	61	9	2	1.24	0.02	-1.02	0.04	9999	0.07	-1.21	0.03
766	2-oxoglutarate dehydrogenase, E3 subunit	A. thaliana	gi|4210334	6.96/54.0	137	34	5	1.29	0.04	-9999	0.06	9999	0.08	—	—
	Protein folding and destination
38	40S ribosomal protein S12-1	A. thaliana	gi|15218373	5.38/15.7	73	22	2	-2.56	0.12	-1.06	0.03	-1.91	0.09	-1.17	0
178	ATP-dependent Clp protease proteolytic subunit 2	A. thaliana	gi|18420643	6.71/26.4	92	14	3	1.18	0.14	-1.05	0.07	9999	0.07	9999	0.11
799	TCP-1/cpn60 chaperonin family protein	A. thaliana	gi|15231255	5.60/63.7	308	27	12	1.42	0.12	-9999	0.07	9999	0.11	—	—
	other
30	SRPBCC ligand-binding domain-containing protein	A. thaliana	gi|15236566	5.91/17.6	72	15	2	-1.79	0.06	-2.56	0.12	-1.39	0.032	9999	0.06
a Assigned spot number as indicated in Fig. 1. b Database accession numbers according to NCBInr. c Theoretical mass (kDa) and pI of identiﬁed proteins. d Mascot score reported after searching against the NCBInr database. e Sequence coverage. f Number of peptides sequenced. g Mean of relative protein abundance and P value. Three treatments were performed.

## Sheet: Sheet3
	Photosynthesis	5
	Carbohydrate metabolism	3
	Stress and defense	9
	Glucosinolate metabolism	6
	Protein folding and destination	3
	Other	1
		27
