# Supplementary material for: Proteomic identification of MYC2-dependent jasmonate-regulated proteins in Arabidopsis thaliana
Source: Proteome Sci. 2012 Sep 25;10:57. doi: 10.1186/1477-5956-10-57 (PMC3598991; doi:10.1186/1477-5956-10-57)
Supplement: Additional file 3 — Sequences of the primers used for quantitative real-time PCR. [file 1477-5956-10-57-S3.xls]

## Sheet: Sheet1
Additional file 1: Sequences of the primers used for quantitative real-time PCR.
Genes	Accession Numbers	Primers
ACTIN2	At3g18780	5'-ATTCAGATGCCCAGAAGTCTTGTTCC-3'
		5'-ACCACCGATCCAGACACTGTACTTCC-3'
TGG1	At5g26000	5'-GTTCATAAACGTTACCGACGA-3'
		5'-GCAAGACTCTTCCGATCACG-3'
ST5b	At1g74090	5'-TGGAAGAGAAATTTAAGGGCAC-3'
		5'-ATAAAGATCAGTCATTGCTCGG-3'
GSTF10	At2g30870	5'-CGCTTGGTGGGATAAGATTA-3'
		5'-ACACAAAGCTCACACAAACC-3'
myrosinase-binding-like protein	At3g16470	5'-AGTCAATGTTGCGCCCATA-3'
		5'-AACCTTATTCAAATTTCAGGG-3'
AMI1	At1g08980	5'-TGGAGGCAACACTGTAGTAA-3'
		5'-TCTCATTGAACTCGATAGGG-3'
